# Supplementary material for: Sequence-based prediction of protein protein interaction using a deep-learning algorithm
Source: BMC Bioinformatics. 2017 May 25;18:277. doi: 10.1186/s12859-017-1700-2 (PMC5445391; doi:10.1186/s12859-017-1700-2)
Supplement: Supplementary file 7 — The PPI pairs in 20160430 version of DIP dataset. (TXT 149 kb) [file 12859_2017_1700_MOESM7_ESM.txt]

Addiontional File 8-The IDs of 20160430 version of DIP pairs
DIP-617N	DIP-617N
DIP-493N	DIP-147N
DIP-582N	DIP-472N
DIP-1078N	DIP-51N
DIP-189N	DIP-199N
DIP-480N	DIP-119N
DIP-1048N	DIP-743N
DIP-704N	DIP-425N
DIP-391N	DIP-400N
DIP-53N	DIP-953N
DIP-169N	DIP-953N
DIP-1074N	DIP-368N
DIP-257N	DIP-150N
DIP-331N	DIP-952N
DIP-327N	DIP-74N
DIP-74N	DIP-704N
DIP-163N	DIP-713N
DIP-681N	DIP-150N
DIP-182N	DIP-1042N
DIP-785N	DIP-372N
DIP-383N	DIP-674N
DIP-383N	DIP-538N
DIP-155N	DIP-459N
DIP-908N	DIP-459N
DIP-704N	DIP-704N
DIP-1030N	DIP-90N
DIP-58N	DIP-1081N
DIP-1043N	DIP-1043N
DIP-1043N	DIP-232N
DIP-31N	DIP-400N
DIP-285N	DIP-407N
DIP-468N	DIP-407N
DIP-406N	DIP-451N
DIP-346N	DIP-451N
DIP-450N	DIP-29229N
DIP-175N	DIP-474N
DIP-483N	DIP-950N
DIP-950N	DIP-175N
DIP-950N	DIP-268N
DIP-403N	DIP-229N
DIP-403N	DIP-664N
DIP-295N	DIP-253N
DIP-1037N	DIP-879N
DIP-235N	DIP-1057N
DIP-22N	DIP-267N
DIP-331N	DIP-987N
DIP-263N	DIP-987N
DIP-268N	DIP-38N
DIP-392N	DIP-368N
DIP-226N	DIP-977N
DIP-51N	DIP-977N
DIP-790N	DIP-87N
DIP-114N	DIP-370N
DIP-496N	DIP-496N
DIP-496N	DIP-420N
DIP-435N	DIP-420N
DIP-421N	DIP-493N
DIP-922N	DIP-493N
DIP-839N	DIP-1078N
DIP-1078N	DIP-147N
DIP-1021N	DIP-1020N
DIP-493N	DIP-435N
DIP-496N	DIP-493N
DIP-1078N	DIP-493N
DIP-493N	DIP-717N
DIP-773N	DIP-435N
DIP-1077N	DIP-435N
DIP-1078N	DIP-269N
DIP-36N	DIP-1077N
DIP-150N	DIP-1077N
DIP-239N	DIP-368N
DIP-368N	DIP-435N
DIP-773N	DIP-368N
DIP-237N	DIP-36N
DIP-36N	DIP-150N
DIP-652N	DIP-570N
DIP-632N	DIP-570N
DIP-344N	DIP-570N
DIP-270N	DIP-570N
DIP-570N	DIP-582N
DIP-582N	DIP-185N
DIP-1090N	DIP-582N
DIP-582N	DIP-1091N
DIP-582N	DIP-463N
DIP-428N	DIP-582N
DIP-473N	DIP-582N
DIP-495N	DIP-900N
DIP-1078N	DIP-495N
DIP-900N	DIP-1078N
DIP-297N	DIP-900N
DIP-1078N	DIP-496N
DIP-496N	DIP-495N
DIP-297N	DIP-496N
DIP-605N	DIP-422N
DIP-21N	DIP-42272N
DIP-21N	DIP-684N
DIP-553N	DIP-21N
DIP-1050N	DIP-117N
DIP-117N	DIP-733N
DIP-91N	DIP-117N
DIP-639N	DIP-431N
DIP-447N	DIP-128N
DIP-138N	DIP-666N
DIP-96N	DIP-98N
DIP-468N	DIP-285N
DIP-286N	DIP-285N
DIP-286N	DIP-924N
DIP-78N	DIP-468N
DIP-405N	DIP-398N
DIP-433N	DIP-924N
DIP-924N	DIP-924N
DIP-407N	DIP-433N
DIP-285N	DIP-433N
DIP-468N	DIP-433N
DIP-397N	DIP-93N
DIP-32N	DIP-104N
DIP-380N	DIP-82N
DIP-226N	DIP-1078N
DIP-51N	DIP-44N
DIP-899N	DIP-51N
DIP-899N	DIP-226N
DIP-277N	DIP-899N
DIP-524N	DIP-226N
DIP-882N	DIP-625N
DIP-625N	DIP-88N
DIP-633N	DIP-189N
DIP-884N	DIP-189N
DIP-189N	DIP-1061N
DIP-189N	DIP-29229N
DIP-189N	DIP-119N
DIP-328N	DIP-273N
DIP-348N	DIP-380N
DIP-348N	DIP-1063N
DIP-316N	DIP-348N
DIP-348N	DIP-372N
DIP-334N	DIP-380N
DIP-480N	DIP-523N
DIP-1043N	DIP-328N
DIP-37N	DIP-74N
DIP-167N	DIP-74N
DIP-74N	DIP-485N
DIP-52N	DIP-74N
DIP-602N	DIP-399N
DIP-699N	DIP-476N
DIP-664N	DIP-476N
DIP-699N	DIP-480N
DIP-476N	DIP-119N
DIP-1045N	DIP-299N
DIP-1045N	DIP-947N
DIP-488N	DIP-1045N
DIP-299N	DIP-1048N
DIP-1048N	DIP-947N
DIP-1045N	DIP-467N
DIP-1045N	DIP-1050N
DIP-488N	DIP-1048N
DIP-1048N	DIP-1050N
DIP-126N	DIP-76N
DIP-166N	DIP-743N
DIP-432N	DIP-166N
DIP-743N	DIP-323N
DIP-600N	DIP-1048N
DIP-563N	DIP-1048N
DIP-369N	DIP-1048N
DIP-502N	DIP-516N
DIP-966N	DIP-24N
DIP-966N	DIP-160N
DIP-466N	DIP-24N
DIP-466N	DIP-711N
DIP-160N	DIP-466N
DIP-574N	DIP-574N
DIP-538N	DIP-452N
DIP-24227N	DIP-724N
DIP-258N	DIP-238N
DIP-258N	DIP-294N
DIP-582N	DIP-258N
DIP-257N	DIP-368N
DIP-582N	DIP-147N
DIP-952N	DIP-624N
DIP-1043N	DIP-231N
DIP-435N	DIP-524N
DIP-36N	DIP-570N
DIP-570N	DIP-147N
DIP-138N	DIP-29229N
DIP-935N	DIP-328N
DIP-432N	DIP-323N
DIP-407N	DIP-407N
DIP-454N	DIP-1045N
DIP-328N	DIP-232N
DIP-765N	DIP-952N
DIP-953N	DIP-146N
DIP-407N	DIP-286N
DIP-29229N	DIP-405N
DIP-147N	DIP-255N
DIP-147N	DIP-343N
DIP-677N	DIP-493N
DIP-654N	DIP-570N
DIP-322N	DIP-32N
DIP-1055N	DIP-29229N
DIP-966N	DIP-711N
DIP-49N	DIP-677N
DIP-231N	DIP-328N
DIP-724N	DIP-582N
DIP-188N	DIP-109N
DIP-39N	DIP-109N
DIP-137N	DIP-1051N
DIP-471N	DIP-601N
DIP-158N	DIP-641N
DIP-83N	DIP-787N
DIP-312N	DIP-206N
DIP-211N	DIP-58N
DIP-35N	DIP-245N
DIP-320N	DIP-1048N
DIP-386N	DIP-127N
DIP-67N	DIP-312N
DIP-1078N	DIP-13N
DIP-582N	DIP-238N
DIP-238N	DIP-148N
DIP-294N	DIP-582N
DIP-294N	DIP-148N
DIP-103N	DIP-176N
DIP-1056N	DIP-189N
DIP-109N	DIP-256N
DIP-112N	DIP-109N
DIP-109N	DIP-424N
DIP-188N	DIP-633N
DIP-424N	DIP-633N
DIP-159N	DIP-74N
DIP-1059N	DIP-638N
DIP-123N	DIP-1059N
DIP-123N	DIP-102N
DIP-123N	DIP-35N
DIP-123N	DIP-161N
DIP-161N	DIP-638N
DIP-453N	DIP-875N
DIP-453N	DIP-687N
DIP-582N	DIP-687N
DIP-875N	DIP-178N
DIP-178N	DIP-453N
DIP-1078N	DIP-5961N
DIP-457N	DIP-23N
DIP-104N	DIP-23N
DIP-520N	DIP-520N
DIP-212N	DIP-520N
DIP-520N	DIP-427N
DIP-252N	DIP-520N
DIP-531N	DIP-186N
DIP-555N	DIP-180N
DIP-554N	DIP-554N
DIP-172N	DIP-554N
DIP-35N	DIP-547N
DIP-547N	DIP-577N
DIP-66N	DIP-186N
DIP-95N	DIP-133N
DIP-95N	DIP-491N
DIP-95N	DIP-1062N
DIP-95N	DIP-516N
DIP-133N	DIP-57N
DIP-320N	DIP-1058N
DIP-1048N	DIP-1058N
DIP-320N	DIP-630N
DIP-95N	DIP-320N
DIP-270N	DIP-442N
DIP-1052N	DIP-442N
DIP-133N	DIP-137N
DIP-1062N	DIP-137N
DIP-137N	DIP-198N
DIP-28N	DIP-127N
DIP-6N	DIP-127N
DIP-386N	DIP-635N
DIP-106N	DIP-24227N
DIP-106N	DIP-106N
DIP-57N	DIP-1062N
DIP-271N	DIP-29229N
DIP-440N	DIP-371N
DIP-471N	DIP-599N
DIP-471N	DIP-600N
DIP-471N	DIP-604N
DIP-599N	DIP-586N
DIP-586N	DIP-600N
DIP-601N	DIP-586N
DIP-599N	DIP-587N
DIP-600N	DIP-587N
DIP-601N	DIP-587N
DIP-600N	DIP-494N
DIP-601N	DIP-494N
DIP-599N	DIP-324N
DIP-324N	DIP-600N
DIP-324N	DIP-601N
DIP-599N	DIP-203N
DIP-600N	DIP-203N
DIP-371N	DIP-351N
DIP-351N	DIP-224N
DIP-641N	DIP-929N
DIP-641N	DIP-927N
DIP-83N	DIP-644N
DIP-83N	DIP-708N
DIP-83N	DIP-786N
DIP-644N	DIP-708N
DIP-786N	DIP-644N
DIP-644N	DIP-787N
DIP-786N	DIP-787N
DIP-786N	DIP-708N
DIP-750N	DIP-83N
DIP-708N	DIP-750N
DIP-644N	DIP-750N
DIP-786N	DIP-750N
DIP-193N	DIP-291N
DIP-786N	DIP-291N
DIP-504N	DIP-1078N
DIP-505N	DIP-1078N
DIP-574N	DIP-1083N
DIP-104N	DIP-385N
DIP-668N	DIP-477N
DIP-131N	DIP-131N
DIP-42N	DIP-131N
DIP-140N	DIP-181N
DIP-312N	DIP-181N
DIP-114N	DIP-181N
DIP-679N	DIP-29229N
DIP-95N	DIP-482N
DIP-162N	DIP-482N
DIP-483N	DIP-47N
DIP-1044N	DIP-368N
DIP-640N	DIP-582N
DIP-101N	DIP-490N
DIP-430N	DIP-298N
DIP-253N	DIP-1056N
DIP-100N	DIP-253N
DIP-100N	DIP-684N
DIP-304N	DIP-68N
DIP-692N	DIP-265N
DIP-122N	DIP-515N
DIP-477N	DIP-122N
DIP-58N	DIP-308N
DIP-946N	DIP-27595N
DIP-27595N	DIP-576N
DIP-412N	DIP-377N
DIP-1080N	DIP-43N
DIP-475N	DIP-43N
DIP-475N	DIP-173N
DIP-27595N	DIP-27595N
DIP-413N	DIP-413N
DIP-460N	DIP-301N
DIP-460N	DIP-24238N
DIP-139N	DIP-460N
DIP-1077N	DIP-13N
DIP-716N	DIP-13N
DIP-911N	DIP-1078N
DIP-911N	DIP-1077N
DIP-716N	DIP-911N
DIP-654N	DIP-660N
DIP-56N	DIP-522N
DIP-522N	DIP-1077N
DIP-56N	DIP-1077N
DIP-74N	DIP-38N
DIP-74N	DIP-89N
DIP-529N	DIP-1107N
DIP-379N	DIP-928N
DIP-1043N	DIP-928N
DIP-569N	DIP-368N
DIP-368N	DIP-571N
DIP-462N	DIP-29078N
DIP-29078N	DIP-368N
DIP-945N	DIP-57N
DIP-296N	DIP-397N
DIP-333N	DIP-29078N
DIP-27595N	DIP-875N
DIP-395N	DIP-875N
DIP-1049N	DIP-27595N
DIP-27595N	DIP-553N
DIP-27595N	DIP-279N
DIP-58N	DIP-27595N
DIP-305N	DIP-1048N
DIP-1048N	DIP-70N
DIP-1059N	DIP-27595N
DIP-245N	DIP-686N
DIP-245N	DIP-161N
DIP-516N	DIP-480N
DIP-517N	DIP-641N
DIP-109N	DIP-633N
DIP-57N	DIP-481N
DIP-264N	DIP-471N
DIP-601N	DIP-203N
DIP-95N	DIP-95N
DIP-613N	DIP-58N
DIP-232N	DIP-379N
DIP-582N	DIP-221N
DIP-303N	DIP-109N
DIP-318N	DIP-131N
DIP-533N	DIP-109N
DIP-1047N	DIP-1078N
DIP-442N	DIP-1053N
DIP-558N	DIP-396N
DIP-494N	DIP-599N
DIP-193N	DIP-750N
DIP-460N	DIP-106N
DIP-368N	DIP-426N
DIP-516N	DIP-476N
DIP-137N	DIP-1056N
DIP-173N	DIP-43N
DIP-1049N	DIP-137N
DIP-173N	DIP-274N
DIP-149N	DIP-35N
DIP-1165N	DIP-1166N
DIP-205N	DIP-28145N
DIP-641N	DIP-34N
DIP-641N	DIP-241N
DIP-443N	DIP-641N
DIP-641N	DIP-444N
DIP-649N	DIP-102N
DIP-648N	DIP-102N
DIP-35N	DIP-102N
DIP-161N	DIP-102N
DIP-686N	DIP-102N
DIP-1039N	DIP-102N
DIP-246N	DIP-638N
DIP-123N	DIP-246N
DIP-246N	DIP-149N
DIP-552N	DIP-552N
DIP-552N	DIP-251N
DIP-577N	DIP-552N
DIP-552N	DIP-186N
DIP-749N	DIP-781N
DIP-1005N	DIP-527N
DIP-438N	DIP-749N
DIP-878N	DIP-5961N
DIP-5961N	DIP-519N
DIP-5961N	DIP-281N
DIP-5961N	DIP-1015N
DIP-5961N	DIP-207N
DIP-5961N	DIP-254N
DIP-5961N	DIP-354N
DIP-1047N	DIP-354N
DIP-1048N	DIP-166N
DIP-323N	DIP-1048N
DIP-1050N	DIP-166N
DIP-323N	DIP-1050N
DIP-1048N	DIP-201N
DIP-166N	DIP-59N
DIP-35N	DIP-59N
DIP-363N	DIP-363N
DIP-30N	DIP-311N
DIP-1077N	DIP-524N
DIP-405N	DIP-699N
DIP-523N	DIP-29229N
DIP-523N	DIP-119N
DIP-558N	DIP-119N
DIP-558N	DIP-144N
DIP-558N	DIP-100N
DIP-1108N	DIP-2154N
DIP-574N	DIP-1118N
DIP-574N	DIP-1119N
DIP-1120N	DIP-574N
DIP-133N	DIP-29229N
DIP-1122N	DIP-1121N
DIP-1122N	DIP-1123N
DIP-1125N	DIP-1124N
DIP-1133N	DIP-1134N
DIP-1136N	DIP-1134N
DIP-1134N	DIP-1138N
DIP-1160N	DIP-1161N
DIP-1162N	DIP-1162N
DIP-28145N	DIP-465N
DIP-246N	DIP-1098N
DIP-180N	DIP-552N
DIP-354N	DIP-660N
DIP-30N	DIP-974N
DIP-29229N	DIP-558N
DIP-133N	DIP-43N
DIP-249N	DIP-5961N
DIP-249N	DIP-1050N
DIP-638N	DIP-35N
DIP-205N	DIP-465N
DIP-2155N	DIP-2154N
DIP-2196N	DIP-2197N
DIP-951N	DIP-2651N
DIP-2651N	DIP-2653N
DIP-951N	DIP-2653N
DIP-951N	DIP-2654N
DIP-2655N	DIP-951N
DIP-2175N	DIP-2657N
DIP-2657N	DIP-2657N
DIP-2895N	DIP-2895N
DIP-407N	DIP-2895N
DIP-78N	DIP-2895N
DIP-2910N	DIP-78N
DIP-407N	DIP-2910N
DIP-2910N	DIP-2910N
DIP-2895N	DIP-2928N
DIP-2910N	DIP-2928N
DIP-2910N	DIP-2895N
DIP-2930N	DIP-2929N
DIP-2736N	DIP-2737N
DIP-2738N	DIP-2736N
DIP-3222N	DIP-3223N
DIP-2996N	DIP-2910N
DIP-3023N	DIP-3024N
DIP-3014N	DIP-3013N
DIP-2997N	DIP-3015N
DIP-3016N	DIP-3015N
DIP-3042N	DIP-3043N
DIP-3044N	DIP-3045N
DIP-173N	DIP-3044N
DIP-3046N	DIP-173N
DIP-43N	DIP-3046N
DIP-3224N	DIP-3223N
DIP-3225N	DIP-3224N
DIP-3020N	DIP-3021N
DIP-3046N	DIP-3154N
DIP-3156N	DIP-3155N
DIP-3511N	DIP-3512N
DIP-3340N	DIP-3224N
DIP-3510N	DIP-28N
DIP-1043N	DIP-3341N
DIP-3293N	DIP-6N
DIP-3782N	DIP-3778N
DIP-95N	DIP-3775N
DIP-3783N	DIP-3778N
DIP-3775N	DIP-3776N
DIP-482N	DIP-482N
DIP-482N	DIP-3777N
DIP-3778N	DIP-3779N
DIP-945N	DIP-3784N
DIP-3785N	DIP-3786N
DIP-3787N	DIP-3788N
DIP-3772N	DIP-3774N
DIP-4010N	DIP-3788N
DIP-3787N	DIP-4016N
DIP-4016N	DIP-4012N
DIP-4017N	DIP-4016N
DIP-4016N	DIP-4018N
DIP-4010N	DIP-4016N
DIP-4019N	DIP-4012N
DIP-3788N	DIP-4014N
DIP-4015N	DIP-3787N
DIP-4012N	DIP-5149N
DIP-4019N	DIP-3787N
DIP-5149N	DIP-3787N
DIP-5712N	DIP-406N
DIP-558N	DIP-5737N
DIP-5712N	DIP-5714N
DIP-406N	DIP-5714N
DIP-5719N	DIP-5720N
DIP-346N	DIP-5723N
DIP-5730N	DIP-5729N
DIP-5732N	DIP-5731N
DIP-5736N	DIP-5735N
DIP-5736N	DIP-5737N
DIP-5737N	DIP-5737N
DIP-5739N	DIP-5738N
DIP-643N	DIP-5740N
DIP-5740N	DIP-5743N
DIP-5744N	DIP-5743N
DIP-5740N	DIP-5745N
DIP-5752N	DIP-5752N
DIP-5740N	DIP-5740N
DIP-5752N	DIP-5740N
DIP-5776N	DIP-5777N
DIP-5769N	DIP-5770N
DIP-643N	DIP-5746N
DIP-5739N	DIP-5738N
DIP-5751N	DIP-5739N
DIP-5785N	DIP-482N
DIP-5834N	DIP-5831N
DIP-5848N	DIP-5849N
DIP-5824N	DIP-427N
DIP-95N	DIP-5785N
DIP-5788N	DIP-386N
DIP-5790N	DIP-5789N
DIP-5793N	DIP-5792N
DIP-5794N	DIP-5792N
DIP-252N	DIP-5794N
DIP-252N	DIP-5793N
DIP-5797N	DIP-252N
DIP-5797N	DIP-5798N
DIP-5797N	DIP-5796N
DIP-5797N	DIP-5799N
DIP-5800N	DIP-5794N
DIP-5794N	DIP-5795N
DIP-5822N	DIP-5795N
DIP-5823N	DIP-252N
DIP-5825N	DIP-5824N
DIP-5832N	DIP-5831N
DIP-5831N	DIP-5833N
DIP-5835N	DIP-5836N
DIP-5855N	DIP-5857N
DIP-5874N	DIP-5846N
DIP-5846N	DIP-5847N
DIP-5883N	DIP-5884N
DIP-5891N	DIP-5890N
DIP-3782N	DIP-5896N
DIP-5770N	DIP-5785N
DIP-5825N	DIP-5826N
DIP-5831N	DIP-5836N
DIP-5796N	DIP-5795N
DIP-5794N	DIP-5794N
DIP-5794N	DIP-5793N
DIP-5832N	DIP-5835N
DIP-5839N	DIP-5838N
DIP-5837N	DIP-5832N
DIP-5840N	DIP-5832N
DIP-5832N	DIP-31N
DIP-5842N	DIP-5836N
DIP-5846N	DIP-5837N
DIP-5840N	DIP-5846N
DIP-5846N	DIP-31N
DIP-5832N	DIP-5847N
DIP-5842N	DIP-5848N
DIP-5854N	DIP-5855N
DIP-5846N	DIP-5858N
DIP-5832N	DIP-5861N
DIP-5865N	DIP-5864N
DIP-5833N	DIP-5838N
DIP-5866N	DIP-5837N
DIP-5833N	DIP-5847N
DIP-5840N	DIP-5866N
DIP-5871N	DIP-5866N
DIP-5871N	DIP-5832N
DIP-5833N	DIP-5871N
DIP-5838N	DIP-5832N
DIP-5872N	DIP-5873N
DIP-5866N	DIP-31N
DIP-5866N	DIP-5847N
DIP-5866N	DIP-5874N
DIP-5866N	DIP-5838N
DIP-5858N	DIP-5866N
DIP-5846N	DIP-5876N
DIP-5877N	DIP-5846N
DIP-5879N	DIP-5878N
DIP-5884N	DIP-5885N
DIP-5891N	DIP-5892N
DIP-5834N	DIP-5837N
DIP-5893N	DIP-5891N
DIP-31N	DIP-5834N
DIP-5931N	DIP-125N
DIP-5940N	DIP-5936N
DIP-5967N	DIP-5968N
DIP-576N	DIP-5988N
DIP-29078N	DIP-5963N
DIP-6021N	DIP-476N
DIP-5937N	DIP-5939N
DIP-5719N	DIP-346N
DIP-6064N	DIP-6063N
DIP-2737N	DIP-6055N
DIP-5858N	DIP-5891N
DIP-5874N	DIP-5891N
DIP-5847N	DIP-5891N
DIP-5896N	DIP-3779N
DIP-5833N	DIP-5874N
DIP-5896N	DIP-3783N
DIP-5908N	DIP-3782N
DIP-3782N	DIP-5909N
DIP-5911N	DIP-3782N
DIP-3779N	DIP-5911N
DIP-5840N	DIP-5834N
DIP-5834N	DIP-5914N
DIP-5918N	DIP-5854N
DIP-5857N	DIP-5918N
DIP-5883N	DIP-5918N
DIP-5920N	DIP-5918N
DIP-5918N	DIP-5885N
DIP-5921N	DIP-5918N
DIP-125N	DIP-5929N
DIP-5930N	DIP-125N
DIP-125N	DIP-5932N
DIP-125N	DIP-5933N
DIP-520N	DIP-5824N
DIP-5935N	DIP-5934N
DIP-5935N	DIP-5936N
DIP-5937N	DIP-5935N
DIP-5939N	DIP-5938N
DIP-520N	DIP-5938N
DIP-5938N	DIP-5937N
DIP-5939N	DIP-5939N
DIP-5934N	DIP-5940N
DIP-520N	DIP-5792N
DIP-5793N	DIP-5793N
DIP-5795N	DIP-5795N
DIP-5792N	DIP-5943N
DIP-5943N	DIP-5800N
DIP-5953N	DIP-5954N
DIP-125N	DIP-5957N
DIP-5957N	DIP-5958N
DIP-5960N	DIP-125N
DIP-5961N	DIP-125N
DIP-5968N	DIP-5965N
DIP-5969N	DIP-5967N
DIP-5965N	DIP-5969N
DIP-5969N	DIP-5966N
DIP-5970N	DIP-5965N
DIP-5966N	DIP-5970N
DIP-5972N	DIP-5971N
DIP-125N	DIP-3341N
DIP-123N	DIP-125N
DIP-5973N	DIP-125N
DIP-5965N	DIP-257N
DIP-5965N	DIP-5974N
DIP-5977N	DIP-1136N
DIP-5978N	DIP-576N
DIP-5965N	DIP-5979N
DIP-67N	DIP-5980N
DIP-5980N	DIP-5981N
DIP-5980N	DIP-140N
DIP-5983N	DIP-5985N
DIP-5986N	DIP-5983N
DIP-5987N	DIP-5985N
DIP-5987N	DIP-5986N
DIP-899N	DIP-5965N
DIP-5988N	DIP-5967N
DIP-899N	DIP-5967N
DIP-5990N	DIP-125N
DIP-5990N	DIP-5965N
DIP-5991N	DIP-5990N
DIP-125N	DIP-5993N
DIP-125N	DIP-677N
DIP-125N	DIP-5995N
DIP-5997N	DIP-5974N
DIP-34N	DIP-5997N
DIP-5997N	DIP-125N
DIP-5998N	DIP-125N
DIP-5999N	DIP-125N
DIP-125N	DIP-29078N
DIP-2251N	DIP-125N
DIP-125N	DIP-5971N
DIP-5979N	DIP-5971N
DIP-125N	DIP-6005N
DIP-617N	DIP-6006N
DIP-6011N	DIP-3772N
DIP-3785N	DIP-6012N
DIP-3774N	DIP-3774N
DIP-6011N	DIP-6013N
DIP-6014N	DIP-6015N
DIP-3511N	DIP-6016N
DIP-57N	DIP-6017N
DIP-57N	DIP-6018N
DIP-945N	DIP-6019N
DIP-945N	DIP-6020N
DIP-945N	DIP-6017N
DIP-6018N	DIP-945N
DIP-6022N	DIP-6023N
DIP-6029N	DIP-6028N
DIP-6037N	DIP-6038N
DIP-4018N	DIP-4019N
DIP-6039N	DIP-5149N
DIP-5716N	DIP-5712N
DIP-5716N	DIP-5719N
DIP-6055N	DIP-6054N
DIP-1022N	DIP-630N
DIP-6072N	DIP-6055N
DIP-6082N	DIP-6081N
DIP-36441N	DIP-6092N
DIP-6095N	DIP-6096N
DIP-6107N	DIP-6106N
DIP-687N	DIP-6108N
DIP-687N	DIP-6109N
DIP-6115N	DIP-6113N
DIP-5770N	DIP-5776N
DIP-6116N	DIP-6117N
DIP-6118N	DIP-5788N
DIP-641N	DIP-641N
DIP-6002N	DIP-6124N
DIP-1077N	DIP-1078N
DIP-5996N	DIP-125N
DIP-6067N	DIP-253N
DIP-31N	DIP-5891N
DIP-5913N	DIP-3782N
DIP-5970N	DIP-5967N
DIP-1136N	DIP-5976N
DIP-481N	DIP-945N
DIP-6044N	DIP-6043N
DIP-6080N	DIP-6079N
DIP-3779N	DIP-5913N
DIP-5934N	DIP-5939N
DIP-1136N	DIP-5975N
DIP-899N	DIP-576N
DIP-5918N	DIP-5914N
DIP-5935N	DIP-5939N
DIP-5968N	DIP-5966N
DIP-5988N	DIP-5965N
DIP-5967N	DIP-6002N
DIP-3773N	DIP-3772N
DIP-6045N	DIP-6045N
DIP-87N	DIP-5935N
DIP-5997N	DIP-5965N
DIP-6047N	DIP-6048N
DIP-5905N	DIP-5873N
DIP-5874N	DIP-5906N
DIP-5906N	DIP-5847N
DIP-5906N	DIP-5871N
DIP-5906N	DIP-5838N
DIP-5934N	DIP-5938N
DIP-5940N	DIP-5940N
DIP-576N	DIP-5964N
DIP-5962N	DIP-5965N
DIP-5966N	DIP-5962N
DIP-5962N	DIP-5967N
DIP-6002N	DIP-5965N
DIP-6002N	DIP-125N
DIP-576N	DIP-6002N
DIP-34N	DIP-6002N
DIP-125N	DIP-1136N
DIP-32N	DIP-6055N
DIP-538N	DIP-6128N
DIP-6129N	DIP-6130N
DIP-6136N	DIP-6135N
DIP-2196N	DIP-311N
DIP-6146N	DIP-6147N
DIP-6055N	DIP-6150N
DIP-6151N	DIP-6152N
DIP-6161N	DIP-6162N
DIP-6055N	DIP-6165N
DIP-1077N	DIP-677N
DIP-6167N	DIP-6166N
DIP-189N	DIP-6124N
DIP-6182N	DIP-6183N
DIP-6184N	DIP-6185N
DIP-6055N	DIP-6188N
DIP-6218N	DIP-5832N
DIP-6220N	DIP-6220N
DIP-6225N	DIP-6224N
DIP-6224N	DIP-6226N
DIP-6231N	DIP-6230N
DIP-6233N	DIP-6232N
DIP-6222N	DIP-2928N
DIP-5846N	DIP-5892N
DIP-5890N	DIP-5846N
DIP-5846N	DIP-5893N
DIP-33566N	DIP-6236N
DIP-6243N	DIP-6244N
DIP-6246N	DIP-5938N
DIP-5939N	DIP-5940N
DIP-2928N	DIP-6249N
DIP-6250N	DIP-407N
DIP-6143N	DIP-6063N
DIP-6204N	DIP-6205N
DIP-6242N	DIP-6236N
DIP-252N	DIP-5800N
DIP-6218N	DIP-5846N
DIP-6223N	DIP-3014N
DIP-5971N	DIP-5971N
DIP-5972N	DIP-5972N
DIP-10043N	DIP-1121N
DIP-1121N	DIP-1121N
DIP-17014N	DIP-17013N
DIP-17027N	DIP-29078N
DIP-17016N	DIP-17015N
DIP-17015N	DIP-639N
DIP-6082N	DIP-17016N
DIP-639N	DIP-17016N
DIP-17022N	DIP-311N
DIP-17022N	DIP-17023N
DIP-29078N	DIP-17024N
DIP-2664N	DIP-76N
DIP-17024N	DIP-17027N
DIP-29078N	DIP-17028N
DIP-17027N	DIP-17028N
DIP-17032N	DIP-17030N
DIP-17035N	DIP-17030N
DIP-17030N	DIP-17034N
DIP-311N	DIP-17038N
DIP-311N	DIP-17039N
DIP-17041N	DIP-311N
DIP-17042N	DIP-311N
DIP-30N	DIP-310N
DIP-24184N	DIP-425N
DIP-5971N	DIP-652N
DIP-368N	DIP-24199N
DIP-368N	DIP-24261N
DIP-24270N	DIP-2516N
DIP-166N	DIP-24182N
DIP-24182N	DIP-323N
DIP-24187N	DIP-24190N
DIP-24183N	DIP-24182N
DIP-148N	DIP-24184N
DIP-24184N	DIP-582N
DIP-24184N	DIP-24185N
DIP-24185N	DIP-148N
DIP-24187N	DIP-24186N
DIP-24186N	DIP-24188N
DIP-24186N	DIP-24189N
DIP-24189N	DIP-333N
DIP-333N	DIP-24187N
DIP-24190N	DIP-333N
DIP-24191N	DIP-24187N
DIP-24189N	DIP-24191N
DIP-24189N	DIP-462N
DIP-24192N	DIP-24189N
DIP-462N	DIP-333N
DIP-24187N	DIP-182N
DIP-24194N	DIP-24187N
DIP-24195N	DIP-368N
DIP-24199N	DIP-24199N
DIP-24202N	DIP-24199N
DIP-24203N	DIP-24204N
DIP-24203N	DIP-24205N
DIP-24204N	DIP-24206N
DIP-24207N	DIP-24206N
DIP-24208N	DIP-24203N
DIP-24208N	DIP-24206N
DIP-24209N	DIP-24203N
DIP-24209N	DIP-24206N
DIP-368N	DIP-24210N
DIP-368N	DIP-24212N
DIP-368N	DIP-5971N
DIP-1052N	DIP-5971N
DIP-5971N	DIP-5961N
DIP-462N	DIP-24214N
DIP-368N	DIP-24214N
DIP-1098N	DIP-161N
DIP-1098N	DIP-638N
DIP-1098N	DIP-24225N
DIP-24215N	DIP-161N
DIP-24267N	DIP-24254N
DIP-24255N	DIP-1098N
DIP-24254N	DIP-1098N
DIP-1098N	DIP-1098N
DIP-24216N	DIP-1098N
DIP-1098N	DIP-750N
DIP-24217N	DIP-1098N
DIP-1098N	DIP-24218N
DIP-24225N	DIP-24218N
DIP-24256N	DIP-24257N
DIP-24257N	DIP-24258N
DIP-24258N	DIP-24256N
DIP-24257N	DIP-1098N
DIP-24217N	DIP-35N
DIP-24225N	DIP-24217N
DIP-24218N	DIP-35N
DIP-35N	DIP-24219N
DIP-38N	DIP-368N
DIP-368N	DIP-5978N
DIP-368N	DIP-35N
DIP-24221N	DIP-24222N
DIP-24221N	DIP-24221N
DIP-369N	DIP-5978N
DIP-5971N	DIP-24223N
DIP-42N	DIP-514N
DIP-333N	DIP-333N
DIP-24227N	DIP-24171N
DIP-24227N	DIP-582N
DIP-294N	DIP-24185N
DIP-24227N	DIP-294N
DIP-24229N	DIP-238N
DIP-238N	DIP-24227N
DIP-24230N	DIP-238N
DIP-238N	DIP-24185N
DIP-582N	DIP-24230N
DIP-582N	DIP-24185N
DIP-161N	DIP-24231N
DIP-368N	DIP-24260N
DIP-368N	DIP-24171N
DIP-368N	DIP-24232N
DIP-24264N	DIP-24233N
DIP-24234N	DIP-24187N
DIP-24190N	DIP-24189N
DIP-24191N	DIP-24235N
DIP-24236N	DIP-24189N
DIP-24236N	DIP-24190N
DIP-24236N	DIP-106N
DIP-24236N	DIP-24238N
DIP-24236N	DIP-24239N
DIP-24189N	DIP-368N
DIP-24189N	DIP-24241N
DIP-24241N	DIP-24190N
DIP-24234N	DIP-1098N
DIP-83N	DIP-333N
DIP-644N	DIP-333N
DIP-24265N	DIP-24242N
DIP-24227N	DIP-24263N
DIP-24227N	DIP-5971N
DIP-24263N	DIP-5971N
DIP-24263N	DIP-24255N
DIP-24263N	DIP-24243N
DIP-368N	DIP-368N
DIP-425N	DIP-24244N
DIP-24245N	DIP-24244N
DIP-24246N	DIP-24245N
DIP-24245N	DIP-24247N
DIP-24245N	DIP-5971N
DIP-5971N	DIP-24262N
DIP-24245N	DIP-24262N
DIP-24246N	DIP-24262N
DIP-24249N	DIP-24248N
DIP-24250N	DIP-24248N
DIP-24248N	DIP-24251N
DIP-24248N	DIP-24227N
DIP-24253N	DIP-24252N
DIP-24191N	DIP-660N
DIP-24227N	DIP-1078N
DIP-582N	DIP-953N
DIP-368N	DIP-24264N
DIP-24169N	DIP-24172N
DIP-24188N	DIP-24187N
DIP-24196N	DIP-1078N
DIP-24207N	DIP-24203N
DIP-1098N	DIP-24267N
DIP-24236N	DIP-24187N
DIP-24244N	DIP-582N
DIP-1078N	DIP-953N
DIP-24260N	DIP-24171N
DIP-24189N	DIP-24187N
DIP-24212N	DIP-24212N
DIP-24184N	DIP-24227N
DIP-24260N	DIP-24261N
DIP-24232N	DIP-24233N
DIP-368N	DIP-24169N
DIP-24201N	DIP-368N
DIP-24246N	DIP-5971N
DIP-24170N	DIP-24169N
DIP-24171N	DIP-24170N
DIP-27602N	DIP-27601N
DIP-24239N	DIP-27534N
DIP-24238N	DIP-139N
DIP-27532N	DIP-106N
DIP-106N	DIP-301N
DIP-106N	DIP-27533N
DIP-27528N	DIP-106N
DIP-106N	DIP-27535N
DIP-27526N	DIP-27528N
DIP-27527N	DIP-27528N
DIP-27625N	DIP-27624N
DIP-27626N	DIP-27625N
DIP-286N	DIP-27629N
DIP-1047N	DIP-5961N
DIP-6057N	DIP-6057N
DIP-27524N	DIP-27523N
DIP-27523N	DIP-27525N
DIP-6223N	DIP-285N
DIP-27627N	DIP-27626N
DIP-27629N	DIP-27628N
DIP-6057N	DIP-5929N
DIP-106N	DIP-27531N
DIP-27527N	DIP-139N
DIP-27618N	DIP-27618N
DIP-27617N	DIP-106N
DIP-27642N	DIP-17027N
DIP-29078N	DIP-27643N
DIP-29078N	DIP-27642N
DIP-28131N	DIP-5960N
DIP-28133N	DIP-28132N
DIP-28132N	DIP-28134N
DIP-28137N	DIP-28132N
DIP-28135N	DIP-28132N
DIP-28132N	DIP-28136N
DIP-28142N	DIP-28143N
DIP-28143N	DIP-28145N
DIP-28143N	DIP-5971N
DIP-28145N	DIP-28149N
DIP-28145N	DIP-28146N
DIP-28147N	DIP-28145N
DIP-28148N	DIP-28145N
DIP-28145N	DIP-435N
DIP-28147N	DIP-28146N
DIP-28148N	DIP-28146N
DIP-28146N	DIP-435N
DIP-28149N	DIP-28143N
DIP-28146N	DIP-28143N
DIP-28143N	DIP-28148N
DIP-28143N	DIP-435N
DIP-28151N	DIP-28143N
DIP-28152N	DIP-28143N
DIP-496N	DIP-28143N
DIP-28153N	DIP-28143N
DIP-28143N	DIP-28154N
DIP-28155N	DIP-28143N
DIP-29003N	DIP-29001N
DIP-29000N	DIP-29003N
DIP-29003N	DIP-29002N
DIP-29001N	DIP-6023N
DIP-29004N	DIP-29004N
DIP-29006N	DIP-29005N
DIP-29007N	DIP-29005N
DIP-5995N	DIP-29011N
DIP-35N	DIP-5995N
DIP-161N	DIP-5995N
DIP-29012N	DIP-5995N
DIP-5995N	DIP-29013N
DIP-29014N	DIP-5995N
DIP-5995N	DIP-29015N
DIP-29016N	DIP-29014N
DIP-29017N	DIP-29017N
DIP-29017N	DIP-29019N
DIP-29018N	DIP-29017N
DIP-29022N	DIP-29023N
DIP-29024N	DIP-29025N
DIP-29027N	DIP-29026N
DIP-2196N	DIP-29021N
DIP-30N	DIP-29021N
DIP-413N	DIP-29043N
DIP-17042N	DIP-17042N
DIP-29044N	DIP-29044N
DIP-29045N	DIP-368N
DIP-29045N	DIP-29047N
DIP-29049N	DIP-29050N
DIP-29051N	DIP-29049N
DIP-368N	DIP-29053N
DIP-29053N	DIP-29054N
DIP-29061N	DIP-29060N
DIP-29062N	DIP-29059N
DIP-29062N	DIP-29063N
DIP-6051N	DIP-6047N
DIP-29076N	DIP-29075N
DIP-29075N	DIP-29077N
DIP-29076N	DIP-4572N
DIP-29080N	DIP-29078N
DIP-29079N	DIP-29078N
DIP-29080N	DIP-29079N
DIP-29080N	DIP-368N
DIP-29084N	DIP-2271N
DIP-29082N	DIP-1957N
DIP-29082N	DIP-29084N
DIP-29085N	DIP-29085N
DIP-29092N	DIP-29091N
DIP-29091N	DIP-29093N
DIP-29099N	DIP-28135N
DIP-1161N	DIP-1161N
DIP-1050N	DIP-29107N
DIP-29106N	DIP-29107N
DIP-29113N	DIP-29113N
DIP-29113N	DIP-29114N
DIP-29117N	DIP-29118N
DIP-29117N	DIP-29119N
DIP-29132N	DIP-29133N
DIP-29132N	DIP-29132N
DIP-3023N	DIP-6238N
DIP-29136N	DIP-29135N
DIP-29134N	DIP-29049N
DIP-29134N	DIP-29136N
DIP-29139N	DIP-29139N
DIP-29139N	DIP-29138N
DIP-29141N	DIP-368N
DIP-29162N	DIP-29162N
DIP-882N	DIP-29164N
DIP-29165N	DIP-29165N
DIP-29182N	DIP-328N
DIP-29183N	DIP-328N
DIP-29182N	DIP-232N
DIP-232N	DIP-29183N
DIP-29181N	DIP-232N
DIP-935N	DIP-29182N
DIP-29183N	DIP-935N
DIP-29182N	DIP-29184N
DIP-29184N	DIP-29183N
DIP-29185N	DIP-29182N
DIP-29185N	DIP-29183N
DIP-29187N	DIP-29186N
DIP-29188N	DIP-83N
DIP-29188N	DIP-786N
DIP-29194N	DIP-29195N
DIP-29193N	DIP-29194N
DIP-29196N	DIP-29199N
DIP-29201N	DIP-29200N
DIP-29212N	DIP-29211N
DIP-328N	DIP-29214N
DIP-29215N	DIP-328N
DIP-29216N	DIP-29216N
DIP-29218N	DIP-29218N
DIP-29229N	DIP-29230N
DIP-189N	DIP-29229N
DIP-29231N	DIP-29229N
DIP-29240N	DIP-29241N
DIP-29242N	DIP-29240N
DIP-29243N	DIP-29241N
DIP-29241N	DIP-811N
DIP-29242N	DIP-29243N
DIP-29244N	DIP-29244N
DIP-29245N	DIP-29246N
DIP-24261N	DIP-29249N
DIP-29080N	DIP-29252N
DIP-29252N	DIP-29253N
DIP-29253N	DIP-29254N
DIP-29255N	DIP-29254N
DIP-29080N	DIP-29254N
DIP-29259N	DIP-29260N
DIP-29261N	DIP-29261N
DIP-29263N	DIP-29263N
DIP-29266N	DIP-29267N
DIP-24261N	DIP-29268N
DIP-139N	DIP-24261N
DIP-29272N	DIP-29021N
DIP-29274N	DIP-29273N
DIP-29273N	DIP-582N
DIP-29292N	DIP-29292N
DIP-29293N	DIP-29293N
DIP-486N	DIP-486N
DIP-486N	DIP-29294N
DIP-29295N	DIP-486N
DIP-29296N	DIP-29297N
DIP-29282N	DIP-29241N
DIP-29306N	DIP-29321N
DIP-29322N	DIP-29322N
DIP-29324N	DIP-29323N
DIP-29327N	DIP-29328N
DIP-29335N	DIP-29336N
DIP-29337N	DIP-29335N
DIP-29335N	DIP-29338N
DIP-29349N	DIP-29348N
DIP-29350N	DIP-29348N
DIP-5720N	DIP-29351N
DIP-6024N	DIP-6024N
DIP-29365N	DIP-29367N
DIP-29381N	DIP-24261N
DIP-29382N	DIP-29381N
DIP-24214N	DIP-29383N
DIP-29383N	DIP-29383N
DIP-29393N	DIP-29394N
DIP-29395N	DIP-29394N
DIP-29402N	DIP-29401N
DIP-29402N	DIP-29403N
DIP-29404N	DIP-29405N
DIP-29404N	DIP-29406N
DIP-29404N	DIP-29408N
DIP-29407N	DIP-29404N
DIP-2154N	DIP-29409N
DIP-29409N	DIP-29410N
DIP-29411N	DIP-29409N
DIP-29413N	DIP-29412N
DIP-29423N	DIP-29419N
DIP-29427N	DIP-6250N
DIP-29310N	DIP-29310N
DIP-29432N	DIP-29432N
DIP-29439N	DIP-29438N
DIP-29443N	DIP-29442N
DIP-29442N	DIP-29444N
DIP-29442N	DIP-29445N
DIP-29446N	DIP-29442N
DIP-29447N	DIP-29448N
DIP-29449N	DIP-29447N
DIP-29450N	DIP-29447N
DIP-29451N	DIP-29447N
DIP-29452N	DIP-29447N
DIP-29454N	DIP-29453N
DIP-29453N	DIP-29455N
DIP-29456N	DIP-29453N
DIP-29453N	DIP-29457N
DIP-29453N	DIP-29458N
DIP-29459N	DIP-29453N
DIP-29453N	DIP-29460N
DIP-29461N	DIP-29453N
DIP-29462N	DIP-29453N
DIP-29453N	DIP-29463N
DIP-29464N	DIP-29465N
DIP-29466N	DIP-29464N
DIP-29464N	DIP-29467N
DIP-29464N	DIP-29469N
DIP-29471N	DIP-29470N
DIP-29470N	DIP-29472N
DIP-29473N	DIP-29470N
DIP-29470N	DIP-29474N
DIP-29470N	DIP-29475N
DIP-29477N	DIP-29476N
DIP-29476N	DIP-29478N
DIP-29476N	DIP-29479N
DIP-29480N	DIP-29481N
DIP-29480N	DIP-29482N
DIP-29480N	DIP-29483N
DIP-29484N	DIP-29480N
DIP-582N	DIP-29274N
DIP-29487N	DIP-29487N
DIP-29488N	DIP-29488N
DIP-29493N	DIP-29493N
DIP-29496N	DIP-29498N
DIP-29497N	DIP-29497N
DIP-405N	DIP-5767N
DIP-355N	DIP-36441N
DIP-29508N	DIP-6027N
DIP-29509N	DIP-29509N
DIP-29513N	DIP-29514N
DIP-29515N	DIP-29514N
DIP-29516N	DIP-29516N
DIP-29517N	DIP-29516N
DIP-29518N	DIP-29518N
DIP-29547N	DIP-29547N
DIP-29554N	DIP-29554N
DIP-29554N	DIP-29555N
DIP-29572N	DIP-29568N
DIP-29573N	DIP-29568N
DIP-29568N	DIP-29574N
DIP-29575N	DIP-29568N
DIP-29576N	DIP-29568N
DIP-29568N	DIP-29577N
DIP-29568N	DIP-29578N
DIP-29579N	DIP-29568N
DIP-29580N	DIP-29568N
DIP-29581N	DIP-29568N
DIP-29569N	DIP-29578N
DIP-29569N	DIP-29579N
DIP-29541N	DIP-328N
DIP-29542N	DIP-328N
DIP-328N	DIP-29546N
DIP-29586N	DIP-29586N
DIP-368N	DIP-29586N
DIP-29586N	DIP-29588N
DIP-29586N	DIP-24202N
DIP-29590N	DIP-29589N
DIP-29595N	DIP-29595N
DIP-29496N	DIP-29496N
DIP-29599N	DIP-29598N
DIP-29603N	DIP-27527N
DIP-29603N	DIP-285N
DIP-29372N	DIP-29604N
DIP-29605N	DIP-29372N
DIP-29604N	DIP-29606N
DIP-29607N	DIP-29607N
DIP-29612N	DIP-29610N
DIP-29608N	DIP-29611N
DIP-29611N	DIP-29609N
DIP-29610N	DIP-29611N
DIP-29613N	DIP-29614N
DIP-29615N	DIP-5971N
DIP-29617N	DIP-29618N
DIP-29619N	DIP-29619N
DIP-29619N	DIP-29620N
DIP-29193N	DIP-29624N
DIP-29624N	DIP-29194N
DIP-29624N	DIP-29625N
DIP-29628N	DIP-29629N
DIP-29630N	DIP-29628N
DIP-29628N	DIP-29631N
DIP-29633N	DIP-515N
DIP-29633N	DIP-477N
DIP-122N	DIP-29634N
DIP-708N	DIP-717N
DIP-717N	DIP-1702N
DIP-29399N	DIP-29641N
DIP-29641N	DIP-29641N
DIP-29646N	DIP-29646N
DIP-29649N	DIP-29650N
DIP-29650N	DIP-29650N
DIP-29651N	DIP-122N
DIP-29655N	DIP-29653N
DIP-29653N	DIP-29653N
DIP-29654N	DIP-29653N
DIP-29660N	DIP-29660N
DIP-29661N	DIP-29662N
DIP-29667N	DIP-29667N
DIP-29676N	DIP-27595N
DIP-29677N	DIP-29678N
DIP-29681N	DIP-24261N
DIP-29683N	DIP-29682N
DIP-29684N	DIP-29684N
DIP-29686N	DIP-29686N
DIP-29685N	DIP-29686N
DIP-29692N	DIP-29687N
DIP-29689N	DIP-29687N
DIP-29687N	DIP-29688N
DIP-29692N	DIP-29690N
DIP-29691N	DIP-29692N
DIP-29694N	DIP-29695N
DIP-29696N	DIP-29697N
DIP-6115N	DIP-29703N
DIP-29704N	DIP-483N
DIP-29713N	DIP-29711N
DIP-29712N	DIP-29713N
DIP-29714N	DIP-24269N
DIP-24269N	DIP-29715N
DIP-29716N	DIP-27526N
DIP-27526N	DIP-29720N
DIP-29722N	DIP-257N
DIP-29722N	DIP-29723N
DIP-29724N	DIP-29724N
DIP-29725N	DIP-29725N
DIP-29727N	DIP-1083N
DIP-29729N	DIP-29728N
DIP-29731N	DIP-29730N
DIP-29734N	DIP-29735N
DIP-29737N	DIP-29736N
DIP-29740N	DIP-24261N
DIP-27528N	DIP-29740N
DIP-89N	DIP-29748N
DIP-29750N	DIP-89N
DIP-24269N	DIP-29752N
DIP-24261N	DIP-29753N
DIP-24261N	DIP-24269N
DIP-24261N	DIP-29752N
DIP-24269N	DIP-29753N
DIP-29752N	DIP-29753N
DIP-29754N	DIP-29468N
DIP-29755N	DIP-29756N
DIP-29759N	DIP-29757N
DIP-29758N	DIP-29757N
DIP-29760N	DIP-29757N
DIP-29750N	DIP-29748N
DIP-89N	DIP-29749N
DIP-89N	DIP-27569N
DIP-29748N	DIP-29749N
DIP-27569N	DIP-29748N
DIP-29774N	DIP-29774N
DIP-29782N	DIP-952N
DIP-952N	DIP-29786N
DIP-29785N	DIP-952N
DIP-29778N	DIP-29779N
DIP-29778N	DIP-29786N
DIP-29778N	DIP-29604N
DIP-29787N	DIP-29778N
DIP-29778N	DIP-29780N
DIP-29781N	DIP-29778N
DIP-29783N	DIP-29778N
DIP-29784N	DIP-29778N
DIP-27630N	DIP-27630N
DIP-29800N	DIP-27528N
DIP-27528N	DIP-27528N
DIP-27528N	DIP-29801N
DIP-29802N	DIP-27528N
DIP-29803N	DIP-29803N
DIP-24261N	DIP-29811N
DIP-24184N	DIP-29711N
DIP-953N	DIP-29711N
DIP-952N	DIP-29711N
DIP-24261N	DIP-29816N
DIP-29815N	DIP-29814N
DIP-24261N	DIP-1098N
DIP-29842N	DIP-29843N
DIP-29842N	DIP-29844N
DIP-29845N	DIP-29843N
DIP-29843N	DIP-29847N
DIP-29842N	DIP-29847N
DIP-29843N	DIP-29846N
DIP-29842N	DIP-29846N
DIP-24261N	DIP-29650N
DIP-29849N	DIP-29650N
DIP-29853N	DIP-29855N
DIP-1399N	DIP-29336N
DIP-29857N	DIP-1399N
DIP-29335N	DIP-1371N
DIP-1331N	DIP-29335N
DIP-29861N	DIP-29860N
DIP-6115N	DIP-29869N
DIP-29871N	DIP-265N
DIP-29871N	DIP-29873N
DIP-232N	DIP-24261N
DIP-29875N	DIP-29310N
DIP-29876N	DIP-29876N
DIP-29882N	DIP-29882N
DIP-29883N	DIP-29883N
DIP-29882N	DIP-29883N
DIP-29884N	DIP-24261N
DIP-29890N	DIP-29890N
DIP-29047N	DIP-29892N
DIP-29891N	DIP-29047N
DIP-29893N	DIP-29894N
DIP-29894N	DIP-582N
DIP-29896N	DIP-29895N
DIP-29902N	DIP-6165N
DIP-29903N	DIP-29907N
DIP-29904N	DIP-29907N
DIP-29913N	DIP-29913N
DIP-28143N	DIP-24261N
DIP-28143N	DIP-29915N
DIP-405N	DIP-405N
DIP-29920N	DIP-29919N
DIP-29722N	DIP-29919N
DIP-29327N	DIP-29924N
DIP-29924N	DIP-29923N
DIP-29933N	DIP-29933N
DIP-29936N	DIP-29615N
DIP-29935N	DIP-29615N
DIP-29935N	DIP-29936N
DIP-29937N	DIP-29078N
DIP-29937N	DIP-125N
DIP-29937N	DIP-29938N
DIP-122N	DIP-29937N
DIP-29937N	DIP-952N
DIP-29937N	DIP-28153N
DIP-29940N	DIP-368N
DIP-29942N	DIP-29941N
DIP-1123N	DIP-1123N
DIP-29943N	DIP-29943N
DIP-29944N	DIP-29944N
DIP-29945N	DIP-29945N
DIP-29943N	DIP-1123N
DIP-29944N	DIP-1123N
DIP-29943N	DIP-29944N
DIP-29943N	DIP-29945N
DIP-29945N	DIP-29944N
DIP-29946N	DIP-29947N
DIP-29947N	DIP-122N
DIP-29947N	DIP-29947N
DIP-29946N	DIP-122N
DIP-29948N	DIP-29949N
DIP-29948N	DIP-29948N
DIP-29950N	DIP-29951N
DIP-29952N	DIP-29518N
DIP-29954N	DIP-29953N
DIP-29953N	DIP-29953N
DIP-24183N	DIP-29961N
DIP-29967N	DIP-397N
DIP-935N	DIP-231N
DIP-1051N	DIP-29968N
DIP-6117N	DIP-29969N
DIP-29971N	DIP-34N
DIP-29972N	DIP-268N
DIP-29972N	DIP-29973N
DIP-29855N	DIP-29854N
DIP-29856N	DIP-29854N
DIP-29853N	DIP-29856N
DIP-29853N	DIP-29854N
DIP-265N	DIP-29872N
DIP-265N	DIP-29873N
DIP-29873N	DIP-29872N
DIP-29828N	DIP-1098N
DIP-29829N	DIP-29828N
DIP-29830N	DIP-29828N
DIP-29831N	DIP-29828N
DIP-29832N	DIP-29828N
DIP-29915N	DIP-29937N
DIP-2863N	DIP-29974N
DIP-29979N	DIP-29980N
DIP-29985N	DIP-29985N
DIP-204N	DIP-29986N
DIP-29987N	DIP-204N
DIP-204N	DIP-24261N
DIP-204N	DIP-24269N
DIP-30845N	DIP-30844N
DIP-22N	DIP-30944N
DIP-30951N	DIP-30950N
DIP-224N	DIP-553N
DIP-29755N	DIP-1161N
DIP-31023N	DIP-24214N
DIP-31089N	DIP-31088N
DIP-31016N	DIP-29260N
DIP-31097N	DIP-31016N
DIP-31098N	DIP-29642N
DIP-31113N	DIP-31115N
DIP-31143N	DIP-31148N
DIP-31292N	DIP-31126N
DIP-31309N	DIP-6204N
DIP-31309N	DIP-31239N
DIP-31316N	DIP-31317N
DIP-431N	DIP-31097N
DIP-31350N	DIP-397N
DIP-31372N	DIP-1050N
DIP-31516N	DIP-35N
DIP-31598N	DIP-31597N
DIP-31711N	DIP-31711N
DIP-161N	DIP-246N
DIP-246N	DIP-875N
DIP-29689N	DIP-29690N
DIP-687N	DIP-123N
DIP-875N	DIP-123N
DIP-31733N	DIP-246N
DIP-687N	DIP-31734N
DIP-875N	DIP-31734N
DIP-29691N	DIP-29689N
DIP-875N	DIP-6108N
DIP-29688N	DIP-31735N
DIP-29689N	DIP-29688N
DIP-29691N	DIP-29688N
DIP-24220N	DIP-24184N
DIP-31770N	DIP-397N
DIP-31794N	DIP-31055N
DIP-397N	DIP-31349N
DIP-31349N	DIP-31800N
DIP-32491N	DIP-32490N
DIP-32597N	DIP-31097N
DIP-29080N	DIP-33053N
DIP-29260N	DIP-447N
DIP-32858N	DIP-31118N
DIP-24249N	DIP-33016N
DIP-1161N	DIP-31613N
DIP-33300N	DIP-29261N
DIP-33324N	DIP-33322N
DIP-875N	DIP-33341N
DIP-952N	DIP-368N
DIP-29092N	DIP-32788N
DIP-33391N	DIP-24249N
DIP-33045N	DIP-24249N
DIP-24188N	DIP-31379N
DIP-29664N	DIP-29194N
DIP-232N	DIP-232N
DIP-33603N	DIP-33605N
DIP-33604N	DIP-33603N
DIP-189N	DIP-405N
DIP-286N	DIP-30915N
DIP-431N	DIP-17015N
DIP-1056N	DIP-33875N
DIP-33875N	DIP-33876N
DIP-34002N	DIP-34001N
DIP-33218N	DIP-33069N
DIP-33069N	DIP-33070N
DIP-31374N	DIP-1050N
DIP-30916N	DIP-232N
DIP-31097N	DIP-6081N
DIP-34049N	DIP-34049N
DIP-33875N	DIP-33849N
DIP-33218N	DIP-33070N
DIP-34186N	DIP-34186N
DIP-33238N	DIP-33605N
DIP-33878N	DIP-34368N
DIP-34544N	DIP-31097N
DIP-161N	DIP-149N
DIP-33341N	DIP-149N
DIP-29413N	DIP-29611N
DIP-433N	DIP-30915N
DIP-34779N	DIP-6223N
DIP-29919N	DIP-33326N
DIP-33604N	DIP-33238N
DIP-29413N	DIP-34052N
DIP-34868N	DIP-29413N
DIP-34929N	DIP-5960N
DIP-34937N	DIP-1043N
DIP-34977N	DIP-34977N
DIP-29761N	DIP-33098N
DIP-31093N	DIP-286N
DIP-35054N	DIP-35127N
DIP-32972N	DIP-35054N
DIP-34587N	DIP-35136N
DIP-31802N	DIP-1050N
DIP-33246N	DIP-33244N
DIP-32589N	DIP-5986N
DIP-35198N	DIP-35199N
DIP-29053N	DIP-24261N
DIP-76N	DIP-17019N
DIP-935N	DIP-34937N
DIP-35354N	DIP-35354N
DIP-35257N	DIP-462N
DIP-24249N	DIP-33041N
DIP-29642N	DIP-31622N
DIP-304N	DIP-31785N
DIP-496N	DIP-35350N
DIP-268N	DIP-27626N
DIP-405N	DIP-5765N
DIP-31292N	DIP-29195N
DIP-31192N	DIP-31292N
DIP-31292N	DIP-35516N
DIP-35519N	DIP-3512N
DIP-1136N	DIP-35520N
DIP-35527N	DIP-29722N
DIP-35444N	DIP-35445N
DIP-31289N	DIP-31292N
DIP-35738N	DIP-477N
DIP-35730N	DIP-33449N
DIP-36050N	DIP-29667N
DIP-36127N	DIP-32491N
DIP-122N	DIP-36236N
DIP-161N	DIP-33341N
DIP-36387N	DIP-122N
DIP-8N	DIP-405N
DIP-3788N	DIP-4012N
DIP-35727N	DIP-33449N
DIP-37451N	DIP-24261N
DIP-36441N	DIP-405N
DIP-36441N	DIP-8N
DIP-36441N	DIP-119N
DIP-22N	DIP-1161N
DIP-22N	DIP-36572N
DIP-36614N	DIP-29395N
DIP-36742N	DIP-36741N
DIP-36773N	DIP-36772N
DIP-182N	DIP-29412N
DIP-1050N	DIP-32490N
DIP-3788N	DIP-6037N
DIP-28145N	DIP-36822N
DIP-3512N	DIP-36823N
DIP-6223N	DIP-29516N
DIP-29722N	DIP-32585N
DIP-35626N	DIP-322N
DIP-24269N	DIP-878N
DIP-36727N	DIP-33068N
DIP-32490N	DIP-36128N
DIP-33556N	DIP-122N
DIP-37515N	DIP-37518N
DIP-29710N	DIP-790N
DIP-31366N	DIP-29755N
DIP-37652N	DIP-37651N
DIP-37668N	DIP-37667N
DIP-5715N	DIP-5712N
DIP-17015N	DIP-31562N
DIP-37862N	DIP-37861N
DIP-24269N	DIP-24269N
DIP-37949N	DIP-6022N
DIP-37957N	DIP-37958N
DIP-37959N	DIP-37957N
DIP-31606N	DIP-27613N
DIP-31606N	DIP-37970N
DIP-31606N	DIP-37971N
DIP-31606N	DIP-37972N
DIP-33218N	DIP-33288N
DIP-37515N	DIP-37516N
DIP-37535N	DIP-6023N
DIP-29665N	DIP-29664N
DIP-37821N	DIP-29260N
DIP-29696N	DIP-24270N
DIP-38051N	DIP-38050N
DIP-27628N	DIP-924N
DIP-29655N	DIP-24203N
DIP-32595N	DIP-32920N
DIP-36670N	DIP-430N
DIP-33603N	DIP-31265N
DIP-33604N	DIP-24261N
DIP-34443N	DIP-29760N
DIP-34530N	DIP-34662N
DIP-38220N	DIP-38218N
DIP-38248N	DIP-29397N
DIP-35019N	DIP-35019N
DIP-125N	DIP-122N
DIP-476N	DIP-476N
DIP-5765N	DIP-38642N
DIP-27626N	DIP-27626N
DIP-27527N	DIP-27527N
DIP-24261N	DIP-29815N
DIP-24261N	DIP-33061N
DIP-38873N	DIP-31119N
DIP-33485N	DIP-33485N
DIP-38N	DIP-24227N
DIP-39028N	DIP-29951N
DIP-29200N	DIP-35421N
DIP-34641N	DIP-35263N
DIP-34662N	DIP-37995N
DIP-31304N	DIP-37995N
DIP-34530N	DIP-31304N
DIP-27628N	DIP-368N
DIP-331N	DIP-32908N
DIP-24367N	DIP-32908N
DIP-29200N	DIP-35418N
DIP-29327N	DIP-39082N
DIP-31016N	DIP-31016N
DIP-33341N	DIP-638N
DIP-246N	DIP-24261N
DIP-39418N	DIP-2657N
DIP-38014N	DIP-480N
DIP-35477N	DIP-29589N
DIP-29589N	DIP-31794N
DIP-647N	DIP-304N
DIP-246N	DIP-39618N
DIP-31734N	DIP-39618N
DIP-38407N	DIP-1043N
DIP-30916N	DIP-38407N
DIP-38407N	DIP-175N
DIP-29936N	DIP-5971N
DIP-40269N	DIP-40269N
DIP-924N	DIP-30915N
DIP-924N	DIP-1059N
DIP-33849N	DIP-924N
DIP-34269N	DIP-40607N
DIP-40640N	DIP-29403N
DIP-40640N	DIP-74N
DIP-29011N	DIP-29014N
DIP-40644N	DIP-29014N
DIP-27525N	DIP-40666N
DIP-790N	DIP-39479N
DIP-34448N	DIP-40707N
DIP-40607N	DIP-40608N
DIP-29327N	DIP-33217N
DIP-38481N	DIP-34186N
DIP-40814N	DIP-33556N
DIP-24261N	DIP-29832N
DIP-31309N	DIP-32606N
DIP-2196N	DIP-40989N
DIP-29974N	DIP-31812N
DIP-231N	DIP-232N
DIP-40924N	DIP-40925N
DIP-878N	DIP-34630N
DIP-29808N	DIP-935N
DIP-36653N	DIP-29229N
DIP-29979N	DIP-1059N
DIP-17013N	DIP-27593N
DIP-17013N	DIP-31607N
DIP-31606N	DIP-27593N
DIP-31606N	DIP-31607N
DIP-41153N	DIP-27618N
DIP-24261N	DIP-41158N
DIP-30919N	DIP-40798N
DIP-41219N	DIP-30919N
DIP-106N	DIP-27526N
DIP-31172N	DIP-32691N
DIP-30919N	DIP-41002N
DIP-5960N	DIP-38479N
DIP-41343N	DIP-40365N
DIP-36051N	DIP-743N
DIP-24183N	DIP-29696N
DIP-257N	DIP-24202N
DIP-41331N	DIP-31239N
DIP-41331N	DIP-31219N
DIP-41331N	DIP-31216N
DIP-41331N	DIP-31220N
DIP-31812N	DIP-41343N
DIP-39319N	DIP-1050N
DIP-24261N	DIP-34443N
DIP-35017N	DIP-412N
DIP-41265N	DIP-35017N
DIP-31809N	DIP-29050N
DIP-553N	DIP-35404N
DIP-24261N	DIP-38189N
DIP-1090N	DIP-148N
DIP-41554N	DIP-39391N
DIP-29893N	DIP-33326N
DIP-24184N	DIP-36N
DIP-41473N	DIP-41617N
DIP-368N	DIP-30916N
DIP-582N	DIP-40736N
DIP-677N	DIP-41680N
DIP-31803N	DIP-33091N
DIP-31119N	DIP-39391N
DIP-41491N	DIP-40302N
DIP-40302N	DIP-41492N
DIP-199N	DIP-29392N
DIP-41787N	DIP-5971N
DIP-41331N	DIP-41750N
DIP-37971N	DIP-17013N
DIP-641N	DIP-32624N
DIP-29740N	DIP-41797N
DIP-41809N	DIP-2657N
DIP-24202N	DIP-29588N
DIP-29829N	DIP-41911N
DIP-24269N	DIP-38372N
DIP-32605N	DIP-31309N
DIP-41817N	DIP-31119N
DIP-34970N	DIP-1136N
DIP-31317N	DIP-35775N
DIP-790N	DIP-24269N
DIP-426N	DIP-40839N
DIP-41972N	DIP-6130N
DIP-708N	DIP-31225N
DIP-41247N	DIP-42016N
DIP-268N	DIP-27625N
DIP-29194N	DIP-29665N
DIP-24261N	DIP-24202N
DIP-42405N	DIP-42405N
DIP-36N	DIP-368N
DIP-33172N	DIP-33079N
DIP-33604N	DIP-182N
DIP-42605N	DIP-480N
DIP-231N	DIP-34362N
DIP-29722N	DIP-37495N
DIP-1059N	DIP-33861N
DIP-29971N	DIP-42134N
DIP-122N	DIP-31607N
DIP-34N	DIP-30877N
DIP-38394N	DIP-42851N
DIP-397N	DIP-32488N
DIP-40768N	DIP-40794N
DIP-40768N	DIP-42694N
DIP-40768N	DIP-40331N
DIP-33876N	DIP-40768N
DIP-31097N	DIP-40768N
DIP-40794N	DIP-31097N
DIP-40331N	DIP-40794N
DIP-286N	DIP-2997N
DIP-30915N	DIP-2997N
DIP-39944N	DIP-27554N
DIP-790N	DIP-42816N
DIP-32548N	DIP-24253N
DIP-38018N	DIP-42826N
DIP-27515N	DIP-34443N
DIP-24261N	DIP-27528N
DIP-5978N	DIP-33079N
DIP-31270N	DIP-27628N
DIP-24171N	DIP-30932N
DIP-31148N	DIP-29875N
DIP-31365N	DIP-42826N
DIP-30915N	DIP-27629N
DIP-122N	DIP-43894N
DIP-35422N	DIP-43899N
DIP-31315N	DIP-38309N
DIP-39136N	DIP-38N
DIP-39136N	DIP-31379N
DIP-31115N	DIP-31116N
DIP-43776N	DIP-24261N
DIP-34977N	DIP-32648N
DIP-43981N	DIP-368N
DIP-31812N	DIP-38435N
DIP-1083N	DIP-1083N
DIP-24214N	DIP-24192N
DIP-27626N	DIP-24261N
DIP-39882N	DIP-6129N
DIP-24261N	DIP-43981N
DIP-27515N	DIP-24261N
DIP-1048N	DIP-44269N
DIP-33000N	DIP-31605N
DIP-17013N	DIP-31608N
DIP-29080N	DIP-36057N
DIP-40711N	DIP-29080N
DIP-17013N	DIP-29266N
DIP-163N	DIP-122N
DIP-480N	DIP-31657N
DIP-44565N	DIP-41879N
DIP-44566N	DIP-41879N
DIP-44566N	DIP-40034N
DIP-36698N	DIP-368N
DIP-44611N	DIP-1043N
DIP-368N	DIP-33678N
DIP-34N	DIP-951N
DIP-6222N	DIP-3014N
DIP-6002N	DIP-44706N
DIP-6222N	DIP-43767N
DIP-29327N	DIP-44581N
DIP-59N	DIP-44940N
DIP-29891N	DIP-29016N
DIP-1090N	DIP-425N
DIP-31119N	DIP-29260N
DIP-24214N	DIP-5971N
DIP-42204N	DIP-31812N
DIP-139N	DIP-106N
DIP-1043N	DIP-426N
DIP-31379N	DIP-24186N
DIP-1053N	DIP-24236N
DIP-31612N	DIP-32585N
DIP-40034N	DIP-41879N
DIP-31811N	DIP-29081N
DIP-42607N	DIP-44949N
DIP-29084N	DIP-42656N
DIP-40297N	DIP-42656N
DIP-42656N	DIP-44954N
DIP-39776N	DIP-40866N
DIP-44574N	DIP-39776N
DIP-24269N	DIP-29395N
DIP-34565N	DIP-33406N
DIP-31609N	DIP-31608N
DIP-33288N	DIP-33069N
DIP-29184N	DIP-33700N
DIP-34937N	DIP-30916N
DIP-36658N	DIP-623N
DIP-29223N	DIP-29224N
DIP-36670N	DIP-31610N
DIP-34937N	DIP-231N
DIP-38023N	DIP-36422N
DIP-553N	DIP-553N
DIP-40646N	DIP-40646N
DIP-38571N	DIP-34769N
DIP-45826N	DIP-24199N
DIP-39375N	DIP-39374N
DIP-45850N	DIP-45850N
DIP-29268N	DIP-29267N
DIP-31375N	DIP-1050N
DIP-31351N	DIP-31349N
DIP-27550N	DIP-24249N
DIP-33323N	DIP-33324N
DIP-31451N	DIP-31457N
DIP-32488N	DIP-31351N
DIP-33062N	DIP-24261N
DIP-31143N	DIP-33218N
DIP-286N	DIP-6230N
DIP-6230N	DIP-30915N
DIP-29221N	DIP-24236N
DIP-34052N	DIP-29611N
DIP-27525N	DIP-27515N
DIP-2895N	DIP-6223N
DIP-433N	DIP-2895N
DIP-285N	DIP-2895N
DIP-2997N	DIP-924N
DIP-29243N	DIP-29371N
DIP-31135N	DIP-29371N
DIP-35263N	DIP-24184N
DIP-35418N	DIP-31176N
DIP-29201N	DIP-31176N
DIP-30911N	DIP-29200N
DIP-35421N	DIP-29201N
DIP-35418N	DIP-30911N
DIP-30911N	DIP-35420N
DIP-35419N	DIP-30911N
DIP-31606N	DIP-36125N
DIP-31176N	DIP-30911N
DIP-34868N	DIP-34052N
DIP-35418N	DIP-29201N
DIP-29875N	DIP-31143N
DIP-29222N	DIP-29224N
DIP-24238N	DIP-106N
DIP-38248N	DIP-29395N
DIP-38248N	DIP-29394N
DIP-24203N	DIP-36422N
DIP-29760N	DIP-33474N
DIP-34530N	DIP-37995N
DIP-31456N	DIP-331N
DIP-24212N	DIP-263N
DIP-31456N	DIP-263N
DIP-32908N	DIP-263N
DIP-32595N	DIP-263N
DIP-119N	DIP-42728N
DIP-952N	DIP-263N
DIP-5960N	DIP-405N
DIP-24212N	DIP-331N
DIP-32595N	DIP-331N
DIP-29571N	DIP-29570N
DIP-31457N	DIP-31459N
DIP-32595N	DIP-31464N
DIP-31457N	DIP-31462N
DIP-31449N	DIP-31457N
DIP-31457N	DIP-31464N
DIP-31457N	DIP-32920N
DIP-31464N	DIP-24212N
DIP-477N	DIP-515N
DIP-24261N	DIP-405N
DIP-405N	DIP-33091N
DIP-17014N	DIP-35680N
DIP-35680N	DIP-17013N
DIP-35680N	DIP-31606N
DIP-430N	DIP-31609N
DIP-430N	DIP-31610N
DIP-790N	DIP-39482N
DIP-790N	DIP-39481N
DIP-32788N	DIP-24261N
DIP-32957N	DIP-36422N
DIP-36423N	DIP-36422N
DIP-36477N	DIP-36471N
DIP-36478N	DIP-36471N
DIP-36471N	DIP-36479N
DIP-46027N	DIP-5929N
DIP-46053N	DIP-29713N
[truncated: 4,914 more rows]
